# Supplementary material for: Purification and Characterization of the Enzyme Fucoidanase from Cobetia amphilecti Utilizing Fucoidan from Undaria pinnatifida
Source: Foods. 2023 Apr 6;12(7):1555. doi: 10.3390/foods12071555 (PMC10094035; doi:10.3390/foods12071555)
Supplement: Supplementary file 1 [file foods-12-01555-s001.zip]

Archive with 1 entries (1 files):
- foods-2227911-supplementary.pdf
